# Supplementary material for: Genetic Characterization of Primordial Germ Cells in Spotted Sea Bass (Lateolabrax maculatus)
Source: Genes (Basel). 2025 Aug 27;16(9):1012. doi: 10.3390/genes16091012 (PMC12470244; doi:10.3390/genes16091012)
Supplement: Supplementary file 1 [file genes-16-01012-s001.zip]

Archive with 4 entries (4 files):
- Figure S1.jpg
- Figure S2.jpg
- Figure S3.jpg
- Supplementary Figures Legends.docx
